# Supplementary material for: Improvement of German Chamomile (Matricaria recutita L.) for Mechanical Harvesting, High Flower Yield and Essential Oil Content Using Physical and Chemical Mutagenesis
Source: Plants (Basel). 2022 Nov 1;11(21):2940. doi: 10.3390/plants11212940 (PMC9653700; doi:10.3390/plants11212940)
Supplement: Supplementary file 1 [file plants-11-02940-s001.zip]

Archive with 1 entries (1 files):
- plants-1969401-supplementary.pdf
